# Supplementary material for: Fallopia japonica Root Extract Ameliorates Ovalbumin-Induced Airway Inflammation in a CARAS Mouse Model by Modulating the IL-33/TSLP/NF-κB Signaling Pathway
Source: Int J Mol Sci. 2023 Aug 7;24(15):12514. doi: 10.3390/ijms241512514 (PMC10420321; doi:10.3390/ijms241512514)
Supplement: Supplementary file 1 [file ijms-24-12514-s001.zip]

Archive with 1 entries (1 files):
- ijms-2526408-supplementary.pdf
